# Supplementary material for: Chromosomal integration of the pSOL1 megaplasmid of Clostridium acetobutylicum for continuous and stable advanced biofuels production
Source: Nat Microbiol. 2024 Jun 14;9(7):1655–60. doi: 10.1038/s41564-024-01714-w (PMC11222136; doi:10.1038/s41564-024-01714-w)
Supplement: Supplementary file 4 — Statistical source data. [file 41564_2024_1714_MOESM4_ESM.xlsx]

## Sheet: Fig1B WT
					Chemostat culture of the WT strain in Rich Media (CRM)
Time (days)	Consumed glucose	Glucose	Lactate	Formate	Acetate	Butyrate	Acetone	Ethanol	Butanol	OD	Biomass	Consumed carbon	Produced carbon	Carbon balance	Degenerated Cells
		Amount	Amount	Amount	Amount	Amount	Amount	Amount	Amount		Amount	amount	amount
	mM	mM	mM	mM	mM	mM	mM	mM	mM		g/l	mM	mM	%	%
1	233.987	12.752	1.1634	n.a.	22.1907	11.2083	76.8512	15.3504	116.134	10.66	3.5178	1403.92	1341.43	95.5488
2	237.418	9.3206	1.4983	1.7123	26.6638	13.3319	72.3921	14.0432	113.125	10.26	3.3858	1424.51	1319.86	92.6537
3	231.849	14.8901	0.7133	1.7895	26.0275	13.0137	73.5632	7.9053	110.156	9.88	3.2604	1391.09	1284.48	92.3363	0
4	239.125	7.6135	3.0405	1.6948	27.3163	13.6581	73.7649	5.1035	114.82	10.72	3.5376	1434.75	1320	92.0018
5	219.424	27.315	3.981	2.06	18.4161	9.20805	71.349	4.8611	109.428	9.8	3.234	1316.54	1221.83	92.8061
6	228.741	17.9977	7.9545	1.7113	17.5112	8.7556	72.7446	4.9064	114.582	10.08	3.3264	1372.45	1267.76	92.3721
7	242.015	4.7234	5.8898	2.2012	20.6677	10.3338	75.7188	4.4488	122.511	11.4	3.762	1452.09	1344.57	92.5951	0
8	240.807	5.9317	8.0035	2.4419	22.9264	11.4632	73.6089	5.9126	118.916	10.28	3.3924	1444.84	1334.61	92.3705
9	235.803	10.9353	5.8778	2.3493	22.633	11.3165	72.9376	5.3773	116.494	10.08	3.3264	1414.82	1306.3	92.3299
10	238.015	8.7234	9.6547	2.1722	21.2496	10.6248	75.3753	4.8089	122.972	11.52	3.8016	1428.09	1361.14	95.312
11	242.461	4.2781	8.4255	1.9116	22.3064	11.1532	76.6439	4.8861	124.14	11.32	3.7356	1454.76	1378.64	94.7676	1
13	238.09	8.6486	8.8263	2.0512	25.2318	12.6159	75.5389	4.6813	120.367	10.64	3.5112	1428.54	1367.5	95.7272
14	244.148	2.5905	9.8836	2.0265	25.7875	12.8938	80.7731	5.3958	125.069	11.08	3.6564	1464.89	1435.78	98.0128
17	250.335	2.4034	6.7878	2.0824	27.6507	13.8254	80.6739	5.2529	125.837	10.88	3.5904	1502.01	1441.25	95.9548
18	244.694	8.0446	4.3924	2.2983	28.86	14.43	72.3984	4.9143	117.107	10.44	3.4452	1468.16	1338.26	91.1521	3
19	244.861	7.8775	6.4416	3.0229	30.6806	15.3403	73.3983	5.2451	118.034	10.72	3.5376	1469.17	1367.89	93.1068
20	251.642	1.0966	8.781	2.6102	28.5462	14.2731	79.1013	6.8408	124.823	11.32	3.7356	1509.85	1441.86	95.4964
21	246.028	6.7104	6.7147	2.2288	28.5309	20.5135	71.4728	5.1867	112.441	10.02	3.3066	1476.17	1348.01	91.318
22	194.31	58.4288	2.9767	2.8118	29.4993	27.5568	49.8956	3.3797	80.48	8.68	2.8644	1165.86	1055.29	90.5159	32
23	155.724	97.0146	4.875	5.2597	30.1506	40.9222	34.819	3.8481	54.5922	8.06	2.6598	934.345	898.739	96.1893
24	114.312	138.427	3.6439	6.2821	31.2883	52.5637	15.0371	1.5924	24.6069	5.62	1.8546	685.87	662.902	96.6512
25	93.7787	158.96	4.2603	7.3311	21.4533	57.4407	6.6468	1.4964	10.8721	5.8	1.914	562.672	531.472	94.455
26	87.648	165.091	4.3221	6.3283	23.7954	64.3954	2.0462	1.0274	3.0293	6.14	2.0262	525.888	504.35	95.9044
27	104.71	148.029	9.1891	6.8375	22.4203	80.1022	1.3303	1.5958	2.4984	5.9	1.947	628.258	603.287	96.0254
28	114.408	138.331	7.9266	6.674	23.8444	90.6968	0.98	1.7269	1.4235	5.7	1.881	686.447	659.179	96.0276	100
29	115.593	137.146	8.3102	7.0383	23.4332	91.6642	0.78	1.713	1.01	5.88	1.9404	693.559	661.18	95.3316
32	112.371	140.368	9.2108	6.746	20.0841	92.1861	0.78	1.2769	1.2708	6.14	2.0262	674.225	657.226	97.4787
Feed 1	0-15 days	Glucose	246.739	mM
Feed 2	15 -32 days	Glucose	252.739	mM

## Sheet: Fig 1B CAB2018
					Chemostat culture of the pSOL1 integrated strain (CAB2018) in Rich Media (CRM)
Time (days)	OD	Biomass (g/l)	Consumed glucose (mM)	Glucose (mM)	Lactate (mM)	Acetate (mM)	Butyrate (mM)	Acetone (mM)	Ethanol (mM)	Butanol (mM)	Consumed C (mM)	Produced C (mM)	Carbon balance (%)
1	12	3.96	260.296	15.4544	0.4783	13.664	7.1462	73.1755	16.7185	125.341	1561.77	1326.73	84.9504
3	13.2	4.356	274.133	1.6167	0.3622	17.6731	10.7262	88.7379	15.4479	133.536	1644.8	1498.64	91.1138
4	11.48	3.7884	266.11	9.64	0.4527	17.3722	9.2454	95.6777	11.8908	121.704	1596.66	1449.08	90.7567
5	11.48	3.7884	270.97	4.78	0.5746	18.4238	9.6192	94.2159	11.3581	128.019	1625.82	1482.36	91.1763
6	10.54	3.4782	275.75	0	0.5709	18.1586	9.3189	101.368	12.2132	130.256	1654.5	1538.64	92.9971
7	10.84	3.5772	275.75	0	0.8135	18.4913	8.8191	95.9956	12.8867	133.731	1654.5	1528.01	92.3547
8	11.66	3.8478	275.75	0	0.9488	18.1567	8.3313	108.646	12.2013	128.004	1654.5	1563.98	94.5287
10	11.38	3.7554	262.136	13.6137	1.1415	17.9038	9.1383	95.8705	11.7622	126.441	1572.82	1481.29	94.1806
11	13.54	4.4682	275.75	0	2.8382	17.3127	6.5705	103.263	14.4619	134.837	1654.5	1572.06	95.0173
12	10.18	3.3594	275.75	0	1.2013	16.6911	9.4206	97.8388	14.1823	134.142	1654.5	1544.78	93.3683
14	10.4	3.432	273.395	2.3547	1.3344	18.0661	11.1237	101.73	13.6661	135.97	1640.37	1592.29	97.0691
15	11.54	3.8082	277.777	0	2.1894	21.6914	13.2278	100.042	14.8713	133.951	1666.66	1599.75	95.9852
17	12.24	4.0392	277.777	0	2.3874	20.693	13.4334	101.576	13.6635	128.735	1666.66	1572.88	94.3728
18	11.86	3.9138	272.151	5.6259	3.8154	28.1931	12.1858	101.516	14.2789	129.141	1632.91	1596.09	97.7455
19	12.8	4.224	267.3	10.4771	3.0892	26.9382	11.3521	102.963	13.8056	121.974	1603.8	1549.42	96.6094
20	13.02	4.2966	276.679	1.0984	3.556	25.2768	13.7187	101.02	14.2638	128.887	1660.07	1591.24	95.8535
21	15	4.95	270.443	7.3337	3.6719	21.9721	14.575	105.513	13.5664	124.257	1622.66	1583.92	97.6126
22	14.2	4.686	276.353	1.4235	2.0069	22.155	8.6703	102.885	17.2644	136.663	1658.12	1613.8	97.3268
24	15.72	5.1876	271.292	6.4852	1.1814	21.374	13.3714	103.576	17.9309	129.639	1627.75	1601.21	98.3692
25	14.42	4.7586	273.061	4.7164	2.6043	25.631	11.3045	103.066	16.4392	128.532	1638.36	1591.65	97.1487
26	13.08	4.3164	277.412	0.3648	1.8678	23.2319	12.4688	97.881	15.2356	128.505	1664.47	1554.33	93.3824
27	13.32	4.3956	266.505	11.2724	1.4355	20.4453	10.602	98.9955	12.5805	122.749	1599.03	1497.66	93.6605
28	14	4.62	277.777	0	1.3155	24.5042	12.7451	95.0345	12.1128	123.619	1666.66	1502.39	90.1439
29	13.28	4.3824	277.397	0.3795	0.5157	19.7886	11.8327	96.1852	11.7932	126.754	1664.38	1505.12	90.431
30	13.62	4.4946	270.08	0.3642	0.5525	20.5993	11.2948	99.2367	10.9886	124.389	1620.48	1506.14	92.9442
31	13.98	4.6134	264.069	6.3748	1.52	23.7965	12.4195	98.3426	11.1603	121.686	1584.42	1504.32	94.9451
32	13.48	4.4484	270.067	0.377	1.9295	23.2705	16.9347	92.0783	12.4118	121.761	1620.4	1497.68	92.4263
33	13.36	4.4088	270.074	0.3699	2.2997	23.6669	16.445	95.5853	10.3484	121.295	1620.44	1509.09	93.1283
36	13.84	4.5672	269.865	0.579	1.32	24.2458	13.5419	96.1098	11.5065	122.586	1619.19	1504.84	92.938
37	13.34	4.4022	270.178	0.2665	0.6267	20.0024	17.7293	98.0736	14.9665	127.759	1621.07	1568.35	96.7483
39	12.94	4.2702	266.74	3.7044	1.2826	23.7233	15.6299	92.718	10.365	128.866	1600.44	1529.59	95.573
40	12.32	4.0656	268.874	1.57	1.4998	22.9579	15.5526	94.3033	9.4959	121.682	1613.24	1491.27	92.4391
41	12.6	4.158	269.464	0.98	1.9048	24.4748	15.6326	92.261	9.3958	122.044	1616.78	1487.14	91.9813
42	12.2	4.026	268.944	1.5	2.4047	22.2033	15.597	93.6931	9.572	124.159	1613.66	1503.42	93.1678
Feed 1			Glucose	275.75	mM
Feed 2			Glucose	277.777	mM
Feed 3			Glucose	270.444	mM
