# Supplementary material for: Chromosomal integration of the pSOL1 megaplasmid of Clostridium acetobutylicum for continuous and stable advanced biofuels production
Source: Nat Microbiol. 2024 Jun 14;9(7):1655–60. doi: 10.1038/s41564-024-01714-w (PMC11222136; doi:10.1038/s41564-024-01714-w)
Supplement: Supplementary file 5 — Statistical source data. [file 41564_2024_1714_MOESM5_ESM.xlsx]

## Sheet: Fig 2B & Extended Fig2
						Chemostat culture of the IBE strain (CAB2021) in Synthetic Media
				All concentrations in g/L
	Time in h	Pyruvate	Glucose	Lactate	Glycérol	Acetate	Acetoine	Ethanol	Isoprop	Butyrate	Acetone	Butanol	Date sample	Pump	pH	DO	Dilution Rate (h-1)	Productivity (g/l.h)	Yield (g/g)	X g/l	qS (mmol/g.h)	C consumed (mM)	C produced (mM)	C balance (%)		B/I ratio
T0	Batch	0.02	50.442	0.02	0.03	0.294	0	0.126	0	0.232	0	0	2022-05-19 16:50:00	Batch	6.62	0.08	0
T1	Batch	0.022	50.378	0.042	0.042	0.842	0	0.162	0	0.664	0	0	2022-05-20 17:45:00	Batch	5.85	0.08	0
T2	Batch	0.006	26.81	0.088	0.078	1.14	0.238	0.238	1.118	0.901	0	2.706	2022-05-23 09:30:00	Batch	3.85	1.57	0
T3	Batch	0.008	28.57	0.118	0.088	1.211	0.228	0.256	1.178	1.053	0	2.804	2022-05-23 12:00:00	Batch	4.4	1.6	0
T4	Batch	0.01	33.542	0.088	0.06	0.998	0.142	0.202	0.952	1.024	0	2.102	2022-05-23 17:20:00	Batch	4.7	1.85	0
T5	00:00:00	0.006	11.342	0.102	0.058	1.123	0.32	0.426	3.26	0.907	0.488	6.616	2022-05-24 09:30:00	2.6	4.75	8.46	0.1	1.079	0.297343	2.7918	7.22115	1209.6	1208.38	99.8988		2.02945
T6	1:30:00	0.004	11.176	0.084	0.062	1.308	0.228	0.494	3.356	1.335	0	6.846	2022-05-24 18:00:00	2.6	4.47	8.7	0.1	1.0696	0.293411	2.871	7.05407	1215.13	1225.52	100.855		2.03993
T7	10:00:00	0.004	10.186	0.078	0.066	1.181	0.272	0.496	3.726	1.386	0	6.962	2022-05-25 09:20:00	2.6	4.45	8.07	0.1	1.1184	0.298686	2.6631	7.81128	1248.13	1262.91	101.184		1.86849
T8	1 day, 1:20:00	0.006	11.982	0.072	0.062	1.273	0.262	0.468	3.192	1.246	0	6.768	2022-05-25 15:31:00	2.6	4.4	8.6	0.1	1.0428	0.292527	2.838	6.97831	1188.27	1193.88	100.472		2.1203
T9	1 day, 7:31:00	0.004	11.25	0.08	0.068	1.382	0.27	0.51	3.586	1.454	0	7.124	2022-05-26 10:17:00	2.6	4.42	7.9	0.1	1.122	0.308411	2.607	7.75263	1212.67	1275.12	105.15		1.98661
T10	2 days, 2:17:00	0.006	11.158	0.082	0.064	1.219	0.3	0.45	3.132	1.044	0.178	6.962	2022-05-27 10:36:00	2.6	4.43	8.2	0.1	1.0722	0.293979	2.706	7.48789	1215.73	1201.57	98.8351		2.22286
T11	3 days, 2:36:00	0.008	26.108	0.068	0.03	1.168	0.228	0.276	1.596	1.524	0	3.336	2022-05-28 08:00:00	5.2	4.45	6.9	0.2	1.0416	0.241985	2.277	10.5021	717.4	729.461	101.681		2.09023
T12	4 days, 0:00:00	0.004	25.61	0.112	0.034	1.297	0.272	0.306	1.698	1.277	0	3.668	2022-05-29 08:00:00	5.2	4.41	7.5	0.2	1.1344	0.257584	2.475	9.88552	734	771.286	105.08		2.16019
T13	5 days, 0:00:00	0.004	23.136	0.108	0.04	1.314	0.262	0.34	2.092	1.117	0	4.286	2022-05-30 17:43:00	5.2	4.47	7.47	0.2	1.3436	0.274271	2.4651	11.0403	816.467	851.802	104.328		2.04876
T14	6 days, 9:43:00	0.006	24.204	0.078	0.042	1.228	0.27	0.326	1.624	1.475	0	4.288	2022-05-31 10:21:00	5.2	4.4	7.24	0.2	1.2476	0.266285	2.3892	10.8944	780.867	820.719	105.104		2.64039
T15	7 days, 2:21:00	0.006	24.038	0.082	0.048	1.365	0.26	0.302	1.794	1.206	0	4.338	2022-05-31 17:05:00	5.2	4.46	7.08	0.2	1.2868	0.27272	2.3364	11.2195	786.4	826.093	105.047		2.41806
T16	7 days, 9:05:00	0.004	23.068	0.120096	0.052	1.319	0.228	0.38	1.818	1.2	0	4.422	2022-06-01 08:33:00	5.2	4.42	7.1	0.2	1.324	0.269522	2.343	11.6479	818.733	836.912	102.22		2.43234
T17	8 days, 0:33:00	0.004	1.744	0.137046	0.076	0.956	0.272	0.65	3.674	0.555	0.322	7.646	2022-06-01 16:36:00	1.3	4.46	10.16	0.05	0.6146	0.267881	3.3528	3.80163	1529.53	1321	86.3665		2.08111
T18	8 days, 8:36:00	0.006	0.732	0.114866	0.08	1.848	0.262	0.846	4.038	1.297	0.43	8.562	2022-06-02 08:40:00	1.3	4.42	9.96	0.05	0.6938	0.295876	3.2868	3.9635	1563.27	1546.15	98.9048		2.12036
T19	9 days, 0:40:00	0.004	0.614	0.154339	0.074	1.664	0.222	0.798	4.01	0.857	0.6	8.508	2022-06-02 17:20:00	1.3	4.43	10.2	0.05	0.6958	0.295984	3.366	3.87998	1567.2	1516.18	96.7446		2.1217
T20	9 days, 9:20:00	0.004	1.662	0.0878028	0.082	1.66	0.228	0.812	3.916	1.042	0.476	8.272	2022-06-03 09:00:00	1.3	4.44	10.06	0.05	0.6738	0.29316	3.3198	3.84628	1532.27	1484.52	96.8836		2.11236
T21	10 days, 1:00:00	0.004	1.014	0.12004	0.076	1.697	0.272	0.82	3.978	1.008	0.414	8.47	2022-06-03 14:37:00	1.3	4.44	10.14	0.05	0.6841	0.293504	3.3462	3.86973	1553.87	1505.43	96.8832		2.12921
T22	10 days, 6:37:00	0.004	1.116	0.130471	0.08	1.751	0.262	1.208	3.986	0.806	0.486	8.528	2022-06-06 08:00:00	1.95	4.42	10	0.075	1.0656	0.305456	3.3	5.87298	1523.13	1529.32	100.406		2.13949
T23	13 days, 0:00:00	0.004	2.268	0.180621	0.084	1.738	0.27	1.154	3.746	0.9	0.52	8.274	2022-06-07 08:49:00	1.95	4.41	8.4	0.075	1.02705	0.30744	2.772	6.81848	1484.73	1469.61	98.9812		2.20876
T24	14 days, 0:49:00	0.004	1.032	0.106326	0.078	1.883	0.3	1.176	4.006	1.026	0.526	8.134	2022-06-08 08:52:00	1.95	4.49	10.58	0.075	1.03815	0.302372	3.4914	5.56105	1525.93	1533.3	100.483		2.03045
T25	16 days, 1:23:00	0.004	2.1	0.154387	0.07	1.604	0.294	1.214	3.592	0.812	0.646	8.248	2022-06-09 09:23:00	1.95	4.42	9.44	0.075	1.0275	0.306419	3.1152	6.08976	1490.33	1471.67	98.748		2.29621
T26	17 days, 0:51:00	0.004	5.264	0.168102	0.072	1.637	0.228	0.818	3.48	0.757	0.58	8.218	2022-06-10 08:51:00	1.95	4.46	8.98	0.075	0.9822	0.315217	2.9634	5.95684	1384.87	1413.67	102.08		2.36149
T27	20 days, 0:49:00	0.004	7.076	0.129195	0.076	1.663	0.272	0.728	3.296	0.844	0.578	7.824	2022-06-13 08:49:00	1.95	4.49	8.5	0.075	0.93195	0.31273	2.805	6.02406	1324.47	1359.55	102.649		2.37379
T28	21 days, 0:51:00	0.004	3.958	0.118395	0.08	1.674	0.262	0.848	3.358	0.65	0.826	8.094	2022-06-14 08:51:00	1.95	4.49	8.78	0.075	0.98445	0.30631	2.8974	6.28034	1428.4	1411.3	98.8025		2.41036
T29	22 days, 1:09:00	0.004	5.316	0.046413	0.072	1.59	0.27	0.804	3.238	0.797	0.814	8.146	2022-06-15 09:09:00	1.95	4.49	8.68	0.075	0.97515	0.313347	2.8644	6.15516	1383.13	1401.77	101.347		2.51575
T30	23 days, 0:52:00	0.004	6.966	0.049725	0.084	1.684	0.228	0.796	3.33	0.82	0.518	7.946	2022-06-16 08:52:00	1.95	4.49	8.38	0.075	0.94425	0.315982	2.7654	6.1269	1328.13	1363.16	102.637		2.38619
T31	24 days, 0:51:00	0.004	1.056	0.1368	0.078	1.566	0.228	0.968	3.636	0.646	0.87	8.494	2022-06-17 08:51:00	1.95	4.49	9.16	0.075	1.0476	0.305285	3.0228	6.41982	1525.13	1481.69	97.1512		2.33608
T32	27 days, 0:48:00	0.004	1.866	0.173655	0.08	1.595	0.272	0.902	3.614	0.666	0.83	8.336	2022-06-20 08:48:00	1.95	4.49	9.6	0.075	1.02615	0.300189	3.168	6.01904	1498.13	1471.94	98.2519		2.30659
T33	28 days, 1:06:00	0.004	0.494	0.126973	0.08	1.594	0.262	0.952	4.018	0.882	0.584	8.498	2022-06-21 09:06:00	1.95	4.49	9.48	0.075	1.0539	0.299297	3.1284	6.27797	1565	1513.84	96.7312		2.11498
T34	29 days, 0:49:00	0.004	2.388	0.022	0.086	1.754	0.27	0.77	3.454	0.869	0.964	8.264	2022-06-22 08:49:00	1.95	4.49	9.36	0.075	1.0089	0.298562	3.0888	6.10296	1501.87	1469.01	97.8122		2.39259
Feed 1	0-243h	Glucose	47.63	g/l																						2.2165
Feed 2	243 -648 h	Glucose	46.81	g/l
Feed 3	648-696 h	Glucose	47.444	g/l
													Dilution Rate (h-1)	Biofuel Titer (g/l)		Yield (g/g)	qs (mmol/g.h)	Productivity (g/l.h)
													0.05	13.4484		0.285988	3.87222	0.686875
													0.075	13.4491		0.306816	6.13118	1.00868
													0.1	10.85		0.297403	7.38422	1.085
													0.2	6.46333		0.2707	10.865	1.26728

## Sheet: Fig 2C
								Membrane Bioreactor of CAB2021 strain
Date	Days	Hours	OD600	Biomass	Butanol g/l	Isopropanol g/l	Ethanol g/l	Acetone g/l	IBE g/l	Solvents g/l	Butyrate g/l	Acetate g/l	glucose left g/L	Glucose consumed g/l	Glucose	Acetate	Butyrate	Ethanol	Acetone	Isopropanol	Butanol	pH	Bleeding rate (h-1)	dilution rate ultrafiltrate (h-1)	Dilution rate feeding (h-1)	Solvent rate (g/l.h)	IBE rate (g/l.h)	Butanol rate (g/l.h)	isopropanol rate (g/l.h)	Ethanol rate (g/l.h)	Acetone rate (g/l.h)	Acetate rate (g/l.h)	Butyrate rate (g/l.h)	Glucose rate (g/l.h)	Biomasse rate	Carbon in (mM/h)	Carbon out (mM/h)	Carbon balence (%)		IBE yield (g/g)	Solvent yield (g/g)	Biomass (mMC)	Hours	Biomass (g/l)		Solvent yield (g/g)		Hours	Glucose rate (g/l.h)
2023-02-01 08:50:00	0	0	2.8	0.848485	ND	ND	ND	ND	ND	ND	ND	ND	ND	ND	#VALUE!	#VALUE!	#VALUE!	#VALUE!	#VALUE!	#VALUE!	#VALUE!	5.05	0	ND	ND	ND	ND	ND	ND	ND	ND	ND	ND	ND	ND	ND	ND			ND	ND		0	0.848485		ND		0	ND
2023-02-01 17:40:00	0.368056	8.83333	5.3	1.60606	ND	ND	ND	ND	ND	ND	ND	ND	ND	ND	#VALUE!	#VALUE!	#VALUE!	#VALUE!	#VALUE!	#VALUE!	#VALUE!	4.4	0	ND	ND	ND	ND	ND	ND	ND	ND	ND	ND	ND	ND	ND	ND			ND	ND		8.83333	1.60606		ND		8.83333	ND
2023-02-02 07:55:00	0.961806	23.0833	11.9	3.60606	8.27656	3.28224	0.969801	0.6594	12.5286	13.188	1.3188	1.81848	1.872	47.628	10.3913	30.7987	14.9677	21.0506	11.3533	54.613	111.663	4.4	0	0.04	0.04	0.52752	0.501144	0.331062	0.13129	0.0387921	0.026376	0.0727392	0.052752	1.90512	0.330023	63.504	67.0668	105.61		0.263051	0.276896	27.0084	23.0833	3.60606		0.276896		23.0833	1.88512
2023-02-02 17:50:00	1.375	33	22.7	6.87879	7.91164	3.43402	0.950241	0.6261	12.2959	12.922	1.2922	1.58382	0.366	49.134	2.03164	26.8244	14.6658	20.626	10.78	57.1384	106.74	4.4	0	0.08	0.08	1.03376	0.983672	0.632931	0.274722	0.0760192	0.050088	0.126705	0.103376	3.93072	0.61039	131.024	129.322	98.7012		0.250252	0.262995	39.0185	33	6.87879		0.262995		33	3.89072
2023-02-03 07:50:00	1.95833	47	50.9	15.4242	8.811	3.48331	1.03319	0.7225	13.3275	14.05	1.405	1.9308	0.307	49.193	1.70414	32.7011	15.946	22.4265	12.4397	57.9586	118.873	4.4	0	0.16	0.16	2.248	2.1324	1.40976	0.55733	0.16531	0.1156	0.308929	0.2248	7.87088	0.881818	262.363	262.57	100.079		0.270923	0.28561	76.6646	47	15.4242		0.28561		47	7.79088
2023-02-03 17:50:00	2.375	57	80	24.2424	8.3878	3.63098	1.00672	0.6645	13.0255	13.69	1.369	1.68389	0.831	48.669	4.61282	28.5193	15.5374	21.8519	11.4411	60.4157	113.164	4.4	0	0.32	0.32	4.3808	4.16816	2.6841	1.16191	0.322149	0.21264	0.538846	0.43808	15.5741	1.73262	519.136	510.304	98.2987		0.267634	0.281288	58.9971	57	24.2424		0.281288		57	15.4141
2023-02-04 08:00:00	2.96528	71.1667	161	48.7879	8.0468	3.44993	0.966272	0.677	12.463	13.14	1.314	1.81223	4.3	45.2	23.869	30.6928	14.9132	20.974	11.6563	57.4031	108.563	4.4	0	0.64	0.64	8.4096	7.97632	5.14995	2.20795	0.618414	0.43328	1.15982	0.84096	28.928	1.33333	964.267	897.839	93.1111		0.27573	0.290708	82.4618	71.1667	48.7879		0.290708		71.1667	31.168
2023-02-04 18:00:00	3.38194	81.1667	205	62.1212	8.649	3.56766	1.02584	0.7075	13.2425	13.95	1.395	1.71777	3.9	45.6	21.6486	29.0931	15.8325	22.2669	12.1815	59.3621	116.688	4.4	0.03	0.96	0.99	13.8105	13.1101	8.56251	3.53199	1.01558	0.700425	1.7006	1.38105	45.144	1.86364	1504.8	1447.8	96.2122		0.290406	0.305921	148.029	81.1667	62.1212		0.305921		81.1667	46.464
2023-02-05 08:00:00	3.96528	95.1667	184	55.7576	9.1768	3.67462	1.07658	0.712	13.928	14.64	1.464	2.00768	0.2	49.3	1.11019	34.0032	16.6156	23.3683	12.259	61.1418	123.808	4.4	0.06	0.97	1.03	15.0792	14.3458	9.4521	3.78486	1.10887	0.73336	2.06792	1.50792	50.779	3.34545	1692.63	1647.29	97.3213		0.282515	0.296957	120.005	95.1667	55.7576		0.296957		95.1667	50.264
2023-02-05 18:00:00	4.38194	105.167	179	54.2424	9.3752	3.72669	1.10011	0.758	14.202	14.96	1.496	1.84938	0.516	48.984	2.86428	31.3221	16.9788	23.8791	13.051	62.0082	126.485	4.4	0.05	0.95	1	14.96	14.202	9.3752	3.72669	1.10011	0.758	1.84938	1.496	48.984	2.71212	1632.8	1597.46	97.8353		0.289931	0.305406	125.369	105.167	54.2424		0.305406		105.167	48.9688
2023-02-06 08:00:00	4.96528	119.167	187	56.6667	9.8022	4.03469	1.16261	0.8105	14.9995	15.81	1.581	2.16014	0.75	52.75	4.1632	36.5853	17.9435	25.2358	13.9549	67.1329	132.246	4.4	0.05	0.96	1.01	15.9681	15.1495	9.90022	4.07503	1.17424	0.818605	2.18174	1.59681	53.2775	2.83333	1775.92	1714.82	96.5596		0.284351	0.299716	116.653	119.167	56.6667		0.299716		119.167	51.4595
2023-02-06 18:00:00	5.38194	129.167	174	52.7273	9.9564	4.26984	1.19276	0.801	15.419	16.22	1.622	2.01357	0.632	52.868	3.50819	34.1029	18.4088	25.8903	13.7913	71.0455	134.326	4.4	0.05	0.96	1.01	16.3822	15.5732	10.056	4.31253	1.20469	0.80901	2.0337	1.63822	53.3967	2.63636	1779.89	1738.89	97.6968		0.291651	0.306802	120.676	129.167	52.7273		0.306802		129.167	51.8817
2023-02-07 09:00:00	6.00694	144.167	180	54.5455	10.3176	4.11652	1.21188	0.834	15.646	16.48	1.648	2.24745	0.538	52.962	2.9864	38.064	18.7039	26.3053	14.3595	68.4944	139.199	4.4	0.05	0.96	1.01	16.6448	15.8025	10.4208	4.15768	1.224	0.84234	2.26992	1.66448	53.4916	2.72727	1783.05	1775.32	99.5662		0.295419	0.311166	126.71	144.167	54.5455		0.311166		144.167	51.9766
2023-02-07 19:00:00	6.42361	154.167	189	57.2727	9.727	4.17494	1.16556	0.7825	15.0675	15.85	1.585	1.96536	1.779	51.721	9.8751	33.2863	17.9889	25.2997	13.4728	69.4666	131.231	4.4	0.05	0.98	1.03	16.3255	15.5195	10.0188	4.30019	1.20052	0.805975	2.02432	1.63255	53.2726	2.86364	1775.75	1743.26	98.1703		0.291323	0.306452	123.357	154.167	57.2727		0.306452		154.167	50.7232
2023-02-08 09:00:00	7.00694	168.167	184	55.7576	9.934	3.81647	1.15453	0.795	14.905	15.7	1.57	2.14581	2.14	51.36	11.879	36.3426	17.8186	25.0602	13.688	63.5021	134.024	4.4	0.05	0.96	1.01	15.857	15.0541	10.0333	3.85464	1.16607	0.80295	2.16727	1.5857	51.8736	2.78788	1729.12	1697.93	98.196		0.290206	0.305685	115.983	168.167	55.7576		0.305685		168.167	50.3586
2023-02-08 19:00:00	7.42361	178.167	173	52.4242	10.1424	4.34677	1.21483	0.816	15.704	16.52	1.652	2.05266	0.2	53.3	1.11019	34.7649	18.7493	26.3691	14.0496	72.3257	136.836	4.4	0.05	0.97	1.02	16.8504	16.0181	10.3452	4.43371	1.23912	0.83232	2.09371	1.68504	54.366	2.62121	1812.2	1784.65	98.4796		0.294634	0.309944	119.335	178.167	52.4242		0.309944		178.167	52.318
2023-02-09 09:00:00	8.00694	192.167	178	53.9394	9.9456	3.96264	1.16776	0.804	15.076	15.88	1.588	2.16926	0.728	52.772	4.04108	36.7398	18.0229	25.3476	13.843	65.9341	134.181	4.4	0.05	0.96	1.01	16.0388	15.2268	10.0451	4.00226	1.17944	0.81204	2.19096	1.60388	53.2997	2.69697	1776.66	1713.85	96.465		0.285682	0.300917	127.38	192.167	53.9394		0.300917		192.167	51.7847
2023-02-09 19:00:00	8.42361	202.167	190	57.5758	10.099	4.31882	1.20968	0.8225	15.6275	16.45	1.645	2.24354	0.933	52.567	5.17902	37.9978	18.6698	26.2574	14.1615	71.8606	136.25	4.4	0.05	0.96	1.01	16.6145	15.7838	10.2	4.36201	1.22177	0.830725	2.26597	1.66145	53.0927	2.87879	1769.76	1782.8	100.737		0.297287	0.312934	117.994	202.167	57.5758		0.312934		202.167	51.5777
2023-02-10 09:00:00	9.00694	216.167	176	53.3333	10.2122	4.07292	1.19938	0.8255	15.4845	16.31	1.631	2.0253	0.247	53.253	1.37108	34.3015	18.511	26.0339	14.2132	67.769	137.777	4.4	0.05	0.95	1	16.31	15.4845	10.2122	4.07292	1.19938	0.8255	2.0253	1.631	53.253	2.66667	1775.1	1729.39	97.4249		0.290772	0.306274	126.039	216.167	53.3333		0.306274		216.167	52.2705
2023-02-10 19:00:00	9.42361	226.167	188	56.9697	10.161	4.35447	1.21703	0.8175	15.7325	16.55	1.655	2.25657	0.194	53.306	1.07688	38.2184	18.7833	26.417	14.0754	72.4537	137.087	4.4	0.05	0.96	1.01	16.7155	15.8898	10.2626	4.39801	1.2292	0.825675	2.27914	1.67155	53.8391	2.84848	1794.64	1791.45	99.8225		0.295136	0.310472	123.961	226.167	56.9697		0.310472		226.167	52.2231
Average 95.2 - 226.2 H			181.833	55.101	9.90412	4.07245	1.17273	0.798208	15.1493	15.9475	1.59475	2.09473	0.738083	52.0953									0.0508333	0.961667	1.0125	16.1455	15.3375	10.0268	4.12338	1.18729	0.808042	2.12078	1.61455	52.7438	2.80152			98.3493		0.290742	0.306112			55.101		0.30606			51.3172
Standard deviation				2.60541	0.477547	0.267539	0.0596452	0.0412288	0.771773	0.811095	0.0811095	0.161492	1.06194	2.30637									0.00640513	0.00800641	0.0111516	0.608652	0.579545	0.323162	0.245064	0.0447582	0.0318181	0.128768	0.0608652	1.50227	0.193416			2.50445		0.00462615	0.00485001			2.60541		0.00485001			1.03075
Feed 1 (g/l)	0-105h	49.5		Bleeding rate (h-1)	Dilution Rate (h-1)	Biofuel Titer (g/l)	Biomass (g/l)	Biofuel Yield (g/g)	Solvent yield (g/g)	IBE Productivity (g/l.h)		C balance (%)
Feed 2 (g/l)	105 -226 h	53.5		0.05	0.961667	15.1493	55.101	0.290742	0.306112	15.3375		98.3493
			SD	0.00640513	0.00800641	0.771773	2.60541	0.00462615	0.00485001	0.579545		2.50445
