# Supplementary material for: Chromosomal integration of the pSOL1 megaplasmid of Clostridium acetobutylicum for continuous and stable advanced biofuels production
Source: Nat Microbiol. 2024 Jun 14;9(7):1655–60. doi: 10.1038/s41564-024-01714-w (PMC11222136; doi:10.1038/s41564-024-01714-w)
Supplement: Supplementary file 6 — Statistical source data. [file 41564_2024_1714_MOESM6_ESM.xlsx]

## Sheet: Fig 2B & Extended Fig2
						Chemostat culture of the IBE strain (CAB2021) in Synthetic Media
				All concentrations in g/L
	Time in h	Pyruvate	Glucose	Lactate	Glycérol	Acetate	Acetoine	Ethanol	Isoprop	Butyrate	Acetone	Butanol	Date sample	Pump	pH	DO	Dilution Rate (h-1)	Productivity (g/l.h)	Yield (g/g)	X g/l	qS (mmol/g.h)	C consumed (mM)	C produced (mM)	C balance (%)		B/I ratio
T0	Batch	0.02	50.442	0.02	0.03	0.294	0	0.126	0	0.232	0	0	2022-05-19 16:50:00	Batch	6.62	0.08	0
T1	Batch	0.022	50.378	0.042	0.042	0.842	0	0.162	0	0.664	0	0	2022-05-20 17:45:00	Batch	5.85	0.08	0
T2	Batch	0.006	26.81	0.088	0.078	1.14	0.238	0.238	1.118	0.901	0	2.706	2022-05-23 09:30:00	Batch	3.85	1.57	0
T3	Batch	0.008	28.57	0.118	0.088	1.211	0.228	0.256	1.178	1.053	0	2.804	2022-05-23 12:00:00	Batch	4.4	1.6	0
T4	Batch	0.01	33.542	0.088	0.06	0.998	0.142	0.202	0.952	1.024	0	2.102	2022-05-23 17:20:00	Batch	4.7	1.85	0
T5	00:00:00	0.006	11.342	0.102	0.058	1.123	0.32	0.426	3.26	0.907	0.488	6.616	2022-05-24 09:30:00	2.6	4.75	8.46	0.1	1.079	0.297343	2.7918	7.22115	1209.6	1208.38	99.8988		2.02945
T6	1:30:00	0.004	11.176	0.084	0.062	1.308	0.228	0.494	3.356	1.335	0	6.846	2022-05-24 18:00:00	2.6	4.47	8.7	0.1	1.0696	0.293411	2.871	7.05407	1215.13	1225.52	100.855		2.03993
T7	10:00:00	0.004	10.186	0.078	0.066	1.181	0.272	0.496	3.726	1.386	0	6.962	2022-05-25 09:20:00	2.6	4.45	8.07	0.1	1.1184	0.298686	2.6631	7.81128	1248.13	1262.91	101.184		1.86849
T8	1 day, 1:20:00	0.006	11.982	0.072	0.062	1.273	0.262	0.468	3.192	1.246	0	6.768	2022-05-25 15:31:00	2.6	4.4	8.6	0.1	1.0428	0.292527	2.838	6.97831	1188.27	1193.88	100.472		2.1203
T9	1 day, 7:31:00	0.004	11.25	0.08	0.068	1.382	0.27	0.51	3.586	1.454	0	7.124	2022-05-26 10:17:00	2.6	4.42	7.9	0.1	1.122	0.308411	2.607	7.75263	1212.67	1275.12	105.15		1.98661
T10	2 days, 2:17:00	0.006	11.158	0.082	0.064	1.219	0.3	0.45	3.132	1.044	0.178	6.962	2022-05-27 10:36:00	2.6	4.43	8.2	0.1	1.0722	0.293979	2.706	7.48789	1215.73	1201.57	98.8351		2.22286
T11	3 days, 2:36:00	0.008	26.108	0.068	0.03	1.168	0.228	0.276	1.596	1.524	0	3.336	2022-05-28 08:00:00	5.2	4.45	6.9	0.2	1.0416	0.241985	2.277	10.5021	717.4	729.461	101.681		2.09023
T12	4 days, 0:00:00	0.004	25.61	0.112	0.034	1.297	0.272	0.306	1.698	1.277	0	3.668	2022-05-29 08:00:00	5.2	4.41	7.5	0.2	1.1344	0.257584	2.475	9.88552	734	771.286	105.08		2.16019
T13	5 days, 0:00:00	0.004	23.136	0.108	0.04	1.314	0.262	0.34	2.092	1.117	0	4.286	2022-05-30 17:43:00	5.2	4.47	7.47	0.2	1.3436	0.274271	2.4651	11.0403	816.467	851.802	104.328		2.04876
T14	6 days, 9:43:00	0.006	24.204	0.078	0.042	1.228	0.27	0.326	1.624	1.475	0	4.288	2022-05-31 10:21:00	5.2	4.4	7.24	0.2	1.2476	0.266285	2.3892	10.8944	780.867	820.719	105.104		2.64039
T15	7 days, 2:21:00	0.006	24.038	0.082	0.048	1.365	0.26	0.302	1.794	1.206	0	4.338	2022-05-31 17:05:00	5.2	4.46	7.08	0.2	1.2868	0.27272	2.3364	11.2195	786.4	826.093	105.047		2.41806
T16	7 days, 9:05:00	0.004	23.068	0.120096	0.052	1.319	0.228	0.38	1.818	1.2	0	4.422	2022-06-01 08:33:00	5.2	4.42	7.1	0.2	1.324	0.269522	2.343	11.6479	818.733	836.912	102.22		2.43234
T17	8 days, 0:33:00	0.004	1.744	0.137046	0.076	0.956	0.272	0.65	3.674	0.555	0.322	7.646	2022-06-01 16:36:00	1.3	4.46	10.16	0.05	0.6146	0.267881	3.3528	3.80163	1529.53	1321	86.3665		2.08111
T18	8 days, 8:36:00	0.006	0.732	0.114866	0.08	1.848	0.262	0.846	4.038	1.297	0.43	8.562	2022-06-02 08:40:00	1.3	4.42	9.96	0.05	0.6938	0.295876	3.2868	3.9635	1563.27	1546.15	98.9048		2.12036
T19	9 days, 0:40:00	0.004	0.614	0.154339	0.074	1.664	0.222	0.798	4.01	0.857	0.6	8.508	2022-06-02 17:20:00	1.3	4.43	10.2	0.05	0.6958	0.295984	3.366	3.87998	1567.2	1516.18	96.7446		2.1217
T20	9 days, 9:20:00	0.004	1.662	0.0878028	0.082	1.66	0.228	0.812	3.916	1.042	0.476	8.272	2022-06-03 09:00:00	1.3	4.44	10.06	0.05	0.6738	0.29316	3.3198	3.84628	1532.27	1484.52	96.8836		2.11236
T21	10 days, 1:00:00	0.004	1.014	0.12004	0.076	1.697	0.272	0.82	3.978	1.008	0.414	8.47	2022-06-03 14:37:00	1.3	4.44	10.14	0.05	0.6841	0.293504	3.3462	3.86973	1553.87	1505.43	96.8832		2.12921
T22	10 days, 6:37:00	0.004	1.116	0.130471	0.08	1.751	0.262	1.208	3.986	0.806	0.486	8.528	2022-06-06 08:00:00	1.95	4.42	10	0.075	1.0656	0.305456	3.3	5.87298	1523.13	1529.32	100.406		2.13949
T23	13 days, 0:00:00	0.004	2.268	0.180621	0.084	1.738	0.27	1.154	3.746	0.9	0.52	8.274	2022-06-07 08:49:00	1.95	4.41	8.4	0.075	1.02705	0.30744	2.772	6.81848	1484.73	1469.61	98.9812		2.20876
T24	14 days, 0:49:00	0.004	1.032	0.106326	0.078	1.883	0.3	1.176	4.006	1.026	0.526	8.134	2022-06-08 08:52:00	1.95	4.49	10.58	0.075	1.03815	0.302372	3.4914	5.56105	1525.93	1533.3	100.483		2.03045
T25	16 days, 1:23:00	0.004	2.1	0.154387	0.07	1.604	0.294	1.214	3.592	0.812	0.646	8.248	2022-06-09 09:23:00	1.95	4.42	9.44	0.075	1.0275	0.306419	3.1152	6.08976	1490.33	1471.67	98.748		2.29621
T26	17 days, 0:51:00	0.004	5.264	0.168102	0.072	1.637	0.228	0.818	3.48	0.757	0.58	8.218	2022-06-10 08:51:00	1.95	4.46	8.98	0.075	0.9822	0.315217	2.9634	5.95684	1384.87	1413.67	102.08		2.36149
T27	20 days, 0:49:00	0.004	7.076	0.129195	0.076	1.663	0.272	0.728	3.296	0.844	0.578	7.824	2022-06-13 08:49:00	1.95	4.49	8.5	0.075	0.93195	0.31273	2.805	6.02406	1324.47	1359.55	102.649		2.37379
T28	21 days, 0:51:00	0.004	3.958	0.118395	0.08	1.674	0.262	0.848	3.358	0.65	0.826	8.094	2022-06-14 08:51:00	1.95	4.49	8.78	0.075	0.98445	0.30631	2.8974	6.28034	1428.4	1411.3	98.8025		2.41036
T29	22 days, 1:09:00	0.004	5.316	0.046413	0.072	1.59	0.27	0.804	3.238	0.797	0.814	8.146	2022-06-15 09:09:00	1.95	4.49	8.68	0.075	0.97515	0.313347	2.8644	6.15516	1383.13	1401.77	101.347		2.51575
T30	23 days, 0:52:00	0.004	6.966	0.049725	0.084	1.684	0.228	0.796	3.33	0.82	0.518	7.946	2022-06-16 08:52:00	1.95	4.49	8.38	0.075	0.94425	0.315982	2.7654	6.1269	1328.13	1363.16	102.637		2.38619
T31	24 days, 0:51:00	0.004	1.056	0.1368	0.078	1.566	0.228	0.968	3.636	0.646	0.87	8.494	2022-06-17 08:51:00	1.95	4.49	9.16	0.075	1.0476	0.305285	3.0228	6.41982	1525.13	1481.69	97.1512		2.33608
T32	27 days, 0:48:00	0.004	1.866	0.173655	0.08	1.595	0.272	0.902	3.614	0.666	0.83	8.336	2022-06-20 08:48:00	1.95	4.49	9.6	0.075	1.02615	0.300189	3.168	6.01904	1498.13	1471.94	98.2519		2.30659
T33	28 days, 1:06:00	0.004	0.494	0.126973	0.08	1.594	0.262	0.952	4.018	0.882	0.584	8.498	2022-06-21 09:06:00	1.95	4.49	9.48	0.075	1.0539	0.299297	3.1284	6.27797	1565	1513.84	96.7312		2.11498
T34	29 days, 0:49:00	0.004	2.388	0.022	0.086	1.754	0.27	0.77	3.454	0.869	0.964	8.264	2022-06-22 08:49:00	1.95	4.49	9.36	0.075	1.0089	0.298562	3.0888	6.10296	1501.87	1469.01	97.8122		2.39259
Feed 1	0-243h	Glucose	47.63	g/l																						2.2165
Feed 2	243 -648 h	Glucose	46.81	g/l
Feed 3	648-696 h	Glucose	47.444	g/l
													Dilution Rate (h-1)	Biofuel Titer (g/l)		Yield (g/g)	qs (mmol/g.h)	Productivity (g/l.h)
													0.05	13.4484		0.285988	3.87222	0.686875
													0.075	13.4491		0.306816	6.13118	1.00868
													0.1	10.85		0.297403	7.38422	1.085
													0.2	6.46333		0.2707	10.865	1.26728
